# Supplementary material for: The Effect of the Restrictive Ketogenic Diet on the Body Composition, Haematological and Biochemical Parameters, Oxidative Stress and Advanced Glycation End-Products in Young Wistar Rats with Diet-Induced Obesity
Source: Nutrients. 2022 Nov 13;14(22):4805. doi: 10.3390/nu14224805 (PMC9692653; doi:10.3390/nu14224805)
Supplement: Supplementary file 1 [file nutrients-14-04805-s001.zip]

Archive with 1 entries (1 files):
- nutrients-1991286-supplementary.pdf
